# Supplementary material for: Endurance Exercise-Induced Fgf21 Promotes Skeletal Muscle Fiber Conversion through TGF-β1 and p38 MAPK Signaling Pathway
Source: Int J Mol Sci. 2023 Jul 13;24(14):11401. doi: 10.3390/ijms241411401 (PMC10379449; doi:10.3390/ijms241411401)
Supplement: Supplementary file 1 [file ijms-24-11401-s001.zip]

Archive with 1 entries (1 files):
- ijms-2493120-supplementary.pdf
